# Supplementary material for: Geographical Origin Authentication of Wild Ginseng by Volatile and Non-Volatile Fingerprinting Across Growth Years
Source: Foods. 2026 Jun 29;15(13):2310. doi: 10.3390/foods15132310 (PMC13361996; doi:10.3390/foods15132310)
Supplement: Supplementary file 1 [file foods-15-02310-s001.zip]

Archive with 2 entries (2 files):
- Dataset.pdf
- Supplementary Figure S1.png
